# Supplementary material for: Bariatric surgery and health outcomes: An umbrella analysis
Source: Front Endocrinol (Lausanne). 2022 Oct 28;13:1016613. doi: 10.3389/fendo.2022.1016613 (PMC9650489; doi:10.3389/fendo.2022.1016613)
Supplement: Supplementary file 2 [file Table_2.xlsx]

## Sheet: Sheet1
STUDY	1	2*	3	4*	5	6	7*	8	9*	10	11*	12	13*	14	15*	16	overall confidence
Zhang K	Y	PY	N	Y	Y	Y	PY	Y	N	N	Y	Y	Y	Y	Y	Y	LOW
Almazeedi S	Y	PY	N	Y	Y	Y	PY	Y	PY	N	Y	Y	Y	Y	Y	Y	MODERATE
Ishihara B	Y	Y	N	PY	Y	N	PY	Y	Y	N	Y	N	Y	Y	N	Y	LOW
Yang X	Y	PY	Y	Y	Y	Y	PY	Y	Y	N	Y	N	Y	Y	N	Y	MODERATE
Lovrics	Y	Y	N	Y	Y	N	N	Y	Y	N	Y	N	Y	Y	N	N	CRITICALLY LOW
Wiggins T	Y	PY	N	Y	Y	N	Y	PY	N	N	Y	N	Y	Y	Y	Y	MODERATE
Skubleny D	Y	PY	N	Y	Y	Y	PY	Y	Y	N	Y	Y	Y	N	N	Y	LOW
Zhang Q	Y	PY	N	PY	Y	Y	PY	Y	Y	N	Y	Y	Y	Y	Y	Y	MODERATE
Montenegro M L	Y	Y	N	Y	Y	N	PY	PY	PY	N	Y	N	Y	Y	Y	Y	MODERATE
Wiggins T	Y	PY	N	Y	Y	N	PY	N	Y	N	Y	N	Y	Y	Y	N	MODERATE
Pontiroli A E	Y	PY	Y	Y	Y	Y	N	Y	PY	N	Y	N	N	Y	N	Y	CRITICALLY LOW
Thongprayoon C	Y	PY	N	Y	Y	Y	PY	PY	PY	N	Y	Y	Y	Y	Y	Y	MODERATE
Castaneda D	Y	PY	N	PY	Y	Y	PY	Y	Y	N	Y	Y	Y	Y	Y	Y	MODERATE
Azam H	Y	PY	N	Y	N	Y	N	PY	Y	N	Y	Y	Y	N	N	Y	CRITICALLY LOW
Kwok C S	Y	PY	N	Y	Y	Y	N	Y	Y	N	Y	N	Y	N	Y	N	LOW
Yan G	Y	PY	N	PY	N	Y	PY	Y	Y	N	Y	Y	Y	Y	Y	N	MODERATE
Chokesuwattanaskul R	Y	Y	N	Y	Y	N	PY	Y	Y	N	Y	N	N	N	Y	Y	LOW
Kwong W	Y	PY	N	PY	Y	Y	PY	PY	Y	N	Y	Y	Y	Y	Y	Y	MODERATE
Galazis N	Y	PY	N	Y	Y	N	PY	N	Y	N	Y	Y	Y	Y	Y	N	MODERATE
Akhter Z	Y	Y	Y	Y	N	N	N	N	Y	N	Y	Y	Y	N	Y	N	LOW
Andryanto	Y	Y	N	Y	Y	N	PY	Y	Y	N	Y	N	N	N	Y	Y	LOW
Adil	Y	Y	N	Y	Y	N	N	Y	Y	N	Y	N	Y	Y	N	N	CRITICALLY LOW
de Holanda	Y	N	N	Y	Y	Y	PY	Y	Y	N	Y	Y	N	Y	N	N	CRITICALLY LOW
Loh	Y	N	N	PY	Y	N	PY	Y	Y	N	Y	Y	Y	N	N	Y	CRITICALLY LOW
Huang	Y	N	N	PY	Y	N	PY	Y	N	N	Y	Y	Y	N	N	Y	CRITICALLY LOW
Mohamed	Y	N	N	Y	Y	Y	Y	Y	Y	N	Y	Y	Y	N	N	N	LOW
Hussain	Y	N	N	Y	Y	Y	PY	Y	N	N	Y	Y	Y	N	N	Y	CRITICALLY LOW
Caberry	Y	Y	N	Y	Y	N	Y	Y	Y	N	Y	N	Y	N	N	Y	CRITICALLY LOW
