# Supplementary material for: Bariatric surgery and health outcomes: An umbrella analysis
Source: Front Endocrinol (Lausanne). 2022 Oct 28;13:1016613. doi: 10.3389/fendo.2022.1016613 (PMC9650489; doi:10.3389/fendo.2022.1016613)
Supplement: Supplementary file 3 [file Table_3.xls]

## Sheet: Sheet1
Outcome	Author, year	Quality of evidence	Type of bariatric surgery	Risk of bias	Inconsistency	Indirectness	Imprecision	Publication bias	Large effect	Dose-response gradient	All plausible confounding	Quality of evidence
All cancer	Zhang, 2020	Low	All types	-1	-1	0	0	0	0	0	0	Low
Obesity-Related Cancers	Yang, 2015	Very low	All types	-1	-1	0	-1	0	0	0	0	Very low
Colorectal cancer	Almazeedi, 2020	Low	All types	-1	-1	0	0	0	0	0	0	Low
Endometrial cancer	Ishihara,2020	Very low	All types	-1	-1	0	0	NR	0	0	0	Very low
Breast cancer	Lovrics,2021	Low	All types	-1	-1	0	0	0	0	0	0	Low
Ovarian cancer	Ishihara,2020	Very low	All types	-1	0	0	-1	NR	0	0	0	Very low
Pancreatic cancer	Zhang, 2020	Very low	All types	-1	0	0	-1	NR	0	0	0	Very low
Prostate Cancer	Wiggins,2019	Very low	All types	-1	-1	0	-1	NR	0	0	0	Very low
Esophageal Cancer	Wiggins, 2019	Very low	All types	-1	0	0	-1	NR	0	0	0	Very low
All-cause mortality	Wiggins, 2020	Low	All types	-1	-1	0	0	0	0	0	0	Low
All-cause mortality(above media age)	Pontiroli,2020	Moderate	All types	0	-1	0	0	0	0	0	0	Moderate
CVD mortality	Wiggins, 2020	Very low	All types	-1	-1	0	-1	NR	0	0	0	Very low
CVD mortality(above media age)	Pontiroli,2020	Low	All types	0	-1	0	-1	0	0	0	0	Low
CVD mortality(below media age)	Pontiroli,2020	Low	All types	0	-1	0	-1	0	0	0	0	Low
Diabetes mortality	Pontiroli,2020	Very low	All types	-1	-1	0	-1	0	0	0	0	Very low
Diabetes mortality(above media age)	Pontiroli, 2020	Low	All types	0	-1	0	-1	0	0	0	0	Low
Cancer mortality	Zhang, 2020	Low	All types	0	-1	0	-1	0	0	0	0	Low
Cancer mortality	Pontiroli,2020	Low	All types	-1	0	0	-1	0	0	0	0	Low
All-cause mortality(below media age)	Pontiroli,2020	Moderate	All types	0	-1	0	0	0	0	0	0	Moderate
Cancer mortality(below media age)	Pontiroli,2020	Moderate	All types	0	0	0	-1	0	0	0	0	Moderate
Diabetes mortality(below media age)	Pontiroli,2020	Moderate	All types	0	0	0	-1	0	0	0	0	Moderate
Stroke	Kwok, 2014	Very low	All types	-1	-1	0	-1	0	0	0	0	Very low
Cardiovascular events	Andryanto,2021	Very low	All types	-1	-1	0	0	-1	0	0	0	Very low
Myocardial infarction	Kwok, 2014	Very low	All types	-1	-1	0	-1	0	0	0	0	Very low
Atrial Fibrillation	Chokesuwattanaskul, 2020	Very low	All types	-1	-1	0	-1	0	0	0	0	Very low
Cardiovascular events (T2DM)	Yan, 2019	Very low	All types	-1	0	0	-1	NR	0	0	0	Very low
Myocardial infarction(T2DM)	Yan, 2019	Very low	All types	-1	-1	0	0	NR	0	0	0	Very low
Macrovascular complications (T2DM)	Hussain，2021	Low	All types	0	-1	0	0	-1	0	0	0	Low
Stroke(T2DM)	Yan,2019	Very low	All types	-1	-1	0	0	NR	0	0	0	Very low
Gestational diabetes mellitus	Kwong, 2018	Low	All types	-1	-1	0	0	0	0	0	0	Low
Gestational hypertension	Kwong, 2018	Low	All types	-1	0	0	-1	0	0	0	0	Low
Maternal anaemia	Galazis, 2014	Low	All types	-1	0	0	-1	0	1	0	0	Low
Perinatal mortality	Akhter,2019	Moderate	All types	-1	0	0	0	0	0	0	0	Moderate
Congenital anomalies	Akhter, 2019	Moderate	All types	-1	0	0	0	0	0	0	0	Moderate
Preterm birth	Akhter, 2019	Low	All types	-1	-1	0	0	0	0	0	0	Low
NICU admission	Akhter,2019	Moderate	All types	-1	0	0	0	0	0	0	0	Moderate
Intrauterine growth restriction	Kwong, 2018	Very low	All types	-1	NR	0	-1	0	1	0	0	Very low
Small for gestational age	Kwong, 2018	Low	All types	-1	0	0	0	-1	0	0	0	Low
Small for gestational age	Akhter,2019	Moderate	RYGB	-1	0	0		0	1	0	0	Moderate
Large for gestational age	Kwong, 2018	Low	All types	-1	-1	0	0	0	0	0	0	Low
Large for gestational age	Akhter,2019	Low	RYGB	-1	0	0	0	0	0	0	0	Low
Macrosomia	Kwong, 2018	Moderate	All types	-1	0	0	0	0	0	0	0	Moderate
Postterm birth	Akhter, 2019	Low	All types	-1	0	0	-1	0	0	0	0	Low
Preeclampsia	Kwong, 2018	Low	All types	-1	NR	0	0	0	0	0	0	Low
Cesarean delivery	Kwong, 2018	Very low	All types	-1	-1	0	-1	0	0	0	0	Very low
Neonatal deaths	Kwong, 2018	Very low	All types	-1	-1	0	-1	0	0	0	0	Very low
Stillbirth	Kwong, 2018	Low	All types	-1	0	0	-1	0	0	0	0	Low
Small for gestational age	Akhter,2019	Low	SG	-1	-1	0	0	0	0	0	0	Low
Perinatal mortality	Akhter,2019	Moderate	RYGB	-1	0	0	0	0	0	0	0	Moderate
Preterm birth	Akhter,2019	Low	RYGB	-1	-1	0	0	0	0	0	0	Low
Preterm birth	Akhter,2019	Moderate	SG	-1	0	0	0	0	0	0	0	Moderate
Postterm birth	Akhter,2019	Moderate	RYGB	-1	0	0	0	0	0	0	0	Moderate
Large for gestational age	Akhter,2019	Low	SG	-1	-1	0	0	0	0	0	0	Low
NICU admission	Akhter,2019	Moderate	RYGB	-1	0	0	0	0	0	0	0	Moderate
Menstrual irregularity	Skubleny, 2015	Very low	All types	-1	-1	0	0	NR	0	0	0	Very low
Hirsutism	Skubleny, 2015	Very low	All types	-1	-1	0	-1	NR	0	0	0	Very low
Infertility	Skubleny, 2015	Very low	All types	-1	0	0	-1	NR	0	0	0	Very low
PCOS incidence	Skubleny,2015	Very low	All types	-1	-1	0	0	NR	0	0	0	Very low
PCOS incidence	Skubleny, 2015	Very low	All types	-1	-1	0	0	NR	0	0	0	Very low
Fracture risk	de Holanda，2021	Low	All types	0	-1	0	0	-1	0	0	0	Low
Upper limb fracture	Zhang,2018	Very low	All types	-1	-1	0	-1	NR	0	0	0	Very low
Spine fracture	Zhang,2018	Very low	All types	-1	0	0	-1	NR	0	0	0	Very low
Suicide	Castaneda, 2019	Moderate	All types	-1	0	0	0	0	1	0	0	Moderate
Self-harm	Castaneda, 2019	Low	All types	-1	-1	0	0	0	0	0	0	Low
Anxiety symptoms	Loh，2021	Low	All types	0	-1	0	0	-1	0	0	0	Low
Depressive symptoms	Loh，2021	Low	All types	0	-1	0	0	-1	0	0	0	Low
AUD	Azam, 2018	Very low	All types	-1	NR	0	1	NR	0	0	0	Very low
AUD	Azam, 2018	Very low	All types	-1	NR	0	0	NR	0	0	0	Very low
AUD	Azam, 2018	Very low	All types	-1	NR	0	1	NR	0	0	0	Very low
Kidney stones	Thongprayoon, 2016	High	RYGB	0	0	0	0	0	0	0	0	High
Kidney stones	Thongprayoon,2016	High	SG	0	0	0	0	0	0	0	0	High
Albuminuria	Huang，2021	Low	All types	0	-1	0	0	-1	0	0	0	Low
Kidney stones	Thongprayoon, 2016	Low	All types	-1	-1	0	0	0	0	0	0	Low
UI	Montenegro, 2018	Low	All types	-1	-1	0	0	0	0	0	0	Low
POP	Montenegro,2018	Very low	All types	-1	-1	0	-1	NR	0	0	0	Very low
FI	Montenegro, 2018	Low	All types	-1	-1	0	0	0	0	0	0	Low
FI（female）	Mohamed，2021	Low	All types	0	-1	0	0	-1	0	0	0	Low
BE	Adil,2019	Moderate	RYGB	0	0	0	0	-1	0	0	0	Moderate
Diabetic retinopathy	Caberry，2021	Very low	All types	-1	-1	0	0	-1	0	0	0	Very low
FI（female）	Mohamed，2021	Low	RYGB	0	-1	0	0	-1	0	0	0	Low
FI（female）	Mohamed，2021	Low	SG	0	-1	0	0	-1	0	0	0	Low
FI（female）	Mohamed，2021	Low	Gastric banding	0	-1	0	0	-1	0	0	0	Low
